# Supplementary material for: Interdependencies of Gene Expression and Function between Two Redox Enzymes and REG Family Proteins in Murine Pancreatic Islets and Human Pancreatic Cells
Source: Antioxidants (Basel). 2023 Apr 1;12(4):849. doi: 10.3390/antiox12040849 (PMC10135238; doi:10.3390/antiox12040849)
Supplement: Supplementary file 1 [file antioxidants-12-00849-s001.zip]

Archive with 1 entries (1 files):
- antioxidants-2201446-supplementary.pdf
